# Supplementary material for: Molecular identification of critically endangered European eels (Anguilla anguilla) in US retail outlets
Source: PeerJ. 2023 Feb 6;11:e14531. doi: 10.7717/peerj.14531 (PMC9910185; doi:10.7717/peerj.14531)
Supplement: Supplemental Information 3 [file peerj-11-14531-s003.fasta]

>Sample32_Anguilla_rostrata_cytb
TTTTGGCTCTCTTCTAGGATTATGTCTTATTTCACAAATCCTTACAGGACTATTCCTAGCCATACATTATACATCAGACATCTCAACTGCCTTCTCCTCAGTAGCTCACATCTGCCGAGACGTCAACTATGGATGATTAATTCGCAACCTACATGCAAATGGGGCCTCATTCTTCTTTATCTGCCTATACCTTCACATTGCCCGAGGACTTTACTACGGCTCATATCTTTACAAAGAAACATGAAACATTGGAGTCGTATTATTCCTATTAGTAATAATAACAGCATTCGTAGGGTATGTACTTCC
>Sample89_Anguilla_rostrata_cytb
TTTTGGCTCTCTTCTAGGATTATGTCTTATTTCACAAATCCTTACAGGACTATTCCTAGCCATACATTATACATCAGACATCTCAACTGCCTTCTCCTCAGTAGCTCACATCTGCCGAGACGTCAACTATGGATGATTAATTCGCAACCTACATGCAAATGGGGCCTCATTCTTCTTTATCTGCCTATACCTTCACATTGCCCGAGGACTTTACTACGGCTCATATCTTTACAAAGAAACATGAAACATTGGAGTCGTATTATTCCTATTAGTAATAATAACAGCATTCGTAGGGTATGTACTTCC
>Sample109_Anguilla_rostrata_cytb
TTTTGGCTCTCTTCTAGGATTATGTCTTATTTCACAAATCCTTACAGGACTATTCCTAGCCATACATTATACATCAGACATCTCAACTGCCTTCTCCTCAGTAGCTCACATCTGCCGAGACGTCAACTATGGATGATTAATTCGCAACCTACATGCAAATGGGGCCTCATTCTTCTTTATCTGCCTATACCTTCACATTGCCCGAGGACTTTACTACGGCTCATATCTTTACAAAGAAACATGAAACATTGGAGTCGTATTATTCCTATTAGTAATAATAACAGCATTCGTAGGGTATGTACTTCC
>Sample134_Anguilla_rostrata_cytb
TTTTGGCTCTCTTCTAGGATTATGTCTTATTTCACAAATCCTTACAGGACTATTCCTAGCCATACATTATACATCAGACATCTCAACTGCCTTCTCCTCAGTAGCTCACATCTGCCGAGACGTCAACTATGGATGATTAATTCGCAACCTACATGCAAATGGGGCCTCATTCTTCTTTATCTGCCTATACCTTCACATTGCCCGAGGACTTTACTACGGCTCATATCTTTACAAAGAAACATGAAACATTGGAGTCGTATTATTCCTATTAGTAATAATAACAGCATTCGTGGGATATGTACTTCC
>Sample131_Anguilla_rostrata_cytb
TTTTGGCTCTCTTCTAGGATTATGTCTTATTTCACAAATCCTTACAGGACTATTCCTAGCCATACATTATACATCAGACATCTCAACTGCCTTCTCCTCAGTAGCTCACATCTGCCGAGACGTCAACTATGGATGATTAATTCGCAACCTACATGCAAATGGGGCCTCATTCTTCTTTATCTGCCTATACCTTCACATTGCCCGAGGACTTTACTACGGCTCATATCTTTACAAAGAAACATGAAACATTGGAGTCGTATTATTCCTATTAGTAATAATAACAGCATTCGTGGGATATGTACTTCC
>Sample125_Anguilla_rostrata_cytb
TTTTGGCTCTCTTCTAGGATTATGTCTTATTTCACAAATCCTTACAGGACTATTCCTAGCCATACATTATACATCAGACATCTCAACTGCCTTCTCCTCAGTAGCTCACATCTGCCGAGACGTCAACTATGGATGATTAATTCGCAACCTACATGCAAATGGGGCCTCATTCTTCTTTATCTGCCTATACCTTCACATTGCCCGAGGACTTTACTACGGCTCATATCTTTACAAAGAAACATGAAACATTGGAGTCGTATTATTCCTATTAGTAATAATAACAGCATTCGTGGGGTATGTACTTCC
>Sample58_Anguilla_rostrata_cytb
TTTTGGCTCTCTTCTAGGATTATGTCTTATTTCACAAATCCTTACAGGACTATTCCTAGCCATACATTATACATCAGACATCTCAACTGCCTTCTCCTCAGTAGCTCACATCTGCCGAGACGTCAACTATGGATGATTAATTCGCAACCTACATGCAAATGGGGCCTCATTCTTCTTTATCTGCCTATACCTTCACATTGCCCGAGGACTTTACTACGGCTCATATCTTTACAAAGAAACATGAAACATTGGAGTCGTATTATTCCTATTAGTAATAATAACAGCATTCGTGGGGTATGTACTTCC
>Sample18_Anguilla_rostrata_cytb
TTTTGGCTCTCTTCTAGGATTATGTCTTATTTCACAAATCCTTACAGGACTATTCCTAGCCATACATTATACATCAGACATCTCAACTGCCTTCTCCTCAGTAGCTCACATCTGCCGAGACGTCAACTATGGATGATTAATTCGCAACCTACATGCAAATGGGGCCTCATTCTTCTTTATCTGCCTATACCTTCACATTGCCCGAGGACTTTACTACGGCTCATATCTTTACAAAGAAACATGAAACATTGGAGTCGTATTATTCCTATTAGTAATAATAACAGCATTCGTGGGGTATGTACTTCC
>Sample20_Anguilla_rostrata_cytb
TTTTGGCTCTCTTCTAGGATTATGTCTTATTTCACAAATCCTTACAGGACTATTCCTAGCCATACATTATACATCAGACATCTCAACTGCCTTCTCCTCAGTAGCTCACATCTGCCGAGACGTCAACTATGGATGATTAATTCGCAACCTACATGCAAATGGGGCCTCATTCTTCTTTATCTGCCTATACCTTCACATTGCCCGAGGACTTTACTACGGCTCATATCTTTACAAAGAAACATGAAACATTGGAGTCGTATTATTCCTATTAGTAATAATAACAGCATTCGTGGGGTATGTACTTCC
>Sample97_Angilla_rostrata_cytb
TTTTGGCTCTCTTCTAGGATTATGTCTTATTTCACAAATCCTTACAGGACTATTCCTAGCCATACATTATACATCAGACATCTCAACTGCCTTCTCCTCAGTAGCTCACATCTGCCGAGACGTCAACTATGGATGATTAATTCGCAACCTACATGCAAATGGGGCCTCATTCTTCTTTATCTGCCTATACCTTCACATTGCCCGAGGACTTTACTACGGCTCATATCTTTACAAAGAAACATGAAACATTGGAGTCGTATTATTCCTATTAGTAATAATAACAGCATTCGTGGGGTATGTACTTCC
>Sample25_Anguilla_rostrata_cytb
TTTTGGCTCTCTTCTAGGATTATGTCTTATTTCACAAATCCTTACAGGACTATTCCTAGCCATACATTATACATCAGACATCTCAACTGCCTTCTCCTCAGTAGCTCACATCTGCCGAGACGTCAACTATGGATGATTAATTCGCAACCTACATGCAAATGGGGCCTCATTCTTCTTTATCTGCCTATACCTTCACATTGCCCGAGGACTTTACTACGGCTCATATCTTTACAAAGAAACATGAAACATTGGAGTCGTATTATTCCTATTAGTAATAATAACAGCATTCGTGGGGTATGTACTTCC
>Sample26_Angilla_rostrata_cytb
TTTTGGCTCTCTTCTAGGATTATGTCTTATTTCACAAATCCTTACAGGACTATTCCTAGCCATACATTATACATCAGACATCTCAACTGCCTTCTCCTCAGTAGCTCACATCTGCCGAGACGTCAACTATGGATGATTAATTCGCAACCTACATGCAAATGGGGCCTCATTCTTCTTTATCTGCCTATACCTTCACATTGCCCGAGGACTTTACTACGGCTCATATCTTTACAAAGAAACATGAAACATTGGAGTCGTATTATTCCTATTAGTAATAATAACAGCATTCGTGGGGTATGTACTTCC
>Sample86_Anguilla_rostrata_cytb
TTTTGGCTCTCTTCTAGGATTATGTCTTATTTCACAAATCCTTACAGGACTATTCCTAGCCATACATTATACATCAGACATCTCAACTGCCTTCTCCTCAGTAGCTCACATCTGCCGAGACGTCAACTATGGATGATTAATTCGCAACCTACATGCAAATGGGGCCTCATTCTTCTTTATCTGCCTATACCTTCACATTGCCCGAGGACTTTACTACGGCTCATATCTTTACAAAGAAACATGAAACATTGGAGTCGTGTTATTCCTATTAGTAATAATAACAGCATTCGTGGGGTATGTACTTCC
>Sample28_Anguilla_rostrata_cytb
TTTTGGCTCTCTTCTAGGATTATGTCTTATTTCACAAATCCTTACAGGACTATTCCTAGCCATACATTATACATCAGACATCTCAACTGCCTTCTCCTCAGTAGCTCACATCTGCCGAGACGTCAACTATGGATGATTAATTCGCAACCTACATGCAAATGGGGCCTCATTCTTCTTTATCTGCCTATACCTTCACATTGCCCGAGGACTTTACTACGGCTCATATCTTTACAAAGAAACATGAAACATTGGAGTCGTATTATTCCTATTAGTAATAATAACAGCATTCGTAGGGTATGTACTTCC
>Sample77_Anguilla_rostrata_cytb
TTTTGGCTCTCTTCTAGGATTATGTCTTATTTCACAAATCCTTACAGGACTATTCCTAGCCATACATTATACATCAGACATCTCAACTGCCTTCTCCTCAGTAGCTCACATCTGCCGAGACGTCAACTATGGATGATTAATTCGCAACCTACATGCAAATGGGGCCTCATTCTTCTTTATCTGCCTATACCTTCACATTGCCCGAGGACTTTACTACGGCTCATATCTTTACAAAGAAACATGAAACATTGGAGTCGTATTATTCCTATTAGTAATAATAACAGCATTCGTAGGGTATGTACTTCC
>Sample34_Angilla_japonica_cytb
GCATGATGAAATTTTGGCTCTCTCCTAGGACTATGCCTTATTTCGCAAATCCTTACAGGATTATTCCTAGCAATACACTACACATCAGACATTTCAACTGCCTTTTCCTCAGTAGCCCACATCTGCCGAGACGTTAATTATGGATGATTCATCCGAAATTTACATGCAAACGGGGCCTCCTTCTTCTTTATCTGCCTCTACCTACACATTGCCCGAGGACTTTACTACGGCTCATACCTTTACAAAGAAACATGAAACATCGGAGTCGTACTATTCCTATTAGTAATAATAACTGC
