# Supplementary material for: Molecular identification of critically endangered European eels (Anguilla anguilla) in US retail outlets
Source: PeerJ. 2023 Feb 6;11:e14531. doi: 10.7717/peerj.14531 (PMC9910185; doi:10.7717/peerj.14531)
Supplement: Supplemental Information 5 [file peerj-11-14531-s005.fasta]

>ON815641 [organism=Anguilla anguilla] [isolate=78] partial 18S ribosomal RNA
CCATGCATGTCTAAGTACACACGGCCGGTACAGTGAAACTGCGAATGGCTCATTAAATCAGTTATGGTTCCTTTGATCGCTCCAACGTTACTTGGATAACTGTGGCAATTCTAGAGCTAATACATGCCGACNAGCGCTGACCCTCCCAGGGGATGCGTGCATTTATCAGACCCAAAACCCATCCGGGGTGCCTCGTGCGCCCCGGCCGCTTTGGTGACTCTAGATAACCTCGGGCCGATCGCACGCCCTCCGTGGCGGTGACGTCTCATTCGAATGTCTGCCCTATCAACTTTCGATGGTACTTTCTGCGCCTACCATGGTGACCACGGGTAACGGGGAATCAGGGTTCGATTCCGGAGAGGGA
>ON815642 [organism=Anguilla anguilla] [isolate=126] partial 18S ribosomal RNA
CCATGCATGTCTAAGTACACACGGCCGGTACAGTGAAACTGCGAATGGCTCATTAAATCAGTTATGGTTCCTTTGATCGCTCCAACGTTACTTGGATAACTGTGGCAATTCTAGAGCTAATACATGCCGACNAGCGCTGACCCTCCCAGGGGATGCGTGCATTTATCAGACCCAAAACCCATCCGGGGTGCCTCGTGCGCCCCGGCCGCTTTGGTGACTCTAGATAACCTCGGGCCGATCGCACGCCCTCCGTGGCGGTGACGTCTCATTCGAATGTCTGCCCTATCAACTTTCGATGGTACTTTCTGCGCCTACCATGGTGACCACGGGTAACGGGGAATCAGGGTTCGATTCCNGAGAGGGA
>ON815643 [organism=Anguilla anguilla] [isolate=70] partial 18S ribosomal RNA
TACACACGGCCGGTACAGTGAAACTGCGAATGGCTCATTAAATCAGTTATGGTTCCTTTGATCGCTCCAACGTTACTTGGATAACTGTGGCAATTCTAGAGCTAATACATGCCGACGAGCGCTGACCCTCCCAGGGGATGCGTGCATTTATCAGACCCAAAACCCATCCGGGGTGCCTCGTGCGCCCCGGCCGCTTTGGTGACTCTAGATAACCTCGGGCCGATCGCACGCCCTCCGTGGCGGTGACGTCTCATTCGAATGTCTGCCCTATCAACTTTCGATGGTACTTTCTGCGCCTACCATGGTGACCACGGGTAACGGGGAATCAGGGTTCGATTC
>ON815644 [organism=Anguilla anguilla] [isolate=98] partial 18S ribosomal RNA
ATGCATGTCTAAGTACACACGGCCGGTACAGTGAAACTGCGAATGGCTCATTAAATCAGTTATGGTTCCTTTGATCGCTCCAACGTTACTTGGATAACTGTGGCAATTCTAGAGCTAATACATGCCGACNAGCGCTGACCCTCCCAGGGGATGCGTGCATTTATCAGACCCAAAACCCATCCGGGGTGCCTCGTGCGCCCCGGCCGCTTTGGTGACTCTAGATAACCTCGGGCCGATCGCACGCCCTCCGTGGCGGTGACGTCTCATTCGAATGTCTGCCCTATCAACTTTCGATGGTACTTTCTGCGCCTACCATGGTGACCACGGGTAACGGGGAATCAGGGTTCG
>ON815645 [organism=Anguilla anguilla] [isolate=121] partial 18S ribosomal RNA
ATGCATGTCTAAGTACACACGGCCGGTACAGTGAAACTGCGAATGGCTCATTAAATCAGTTATGGTTCCTTTGATCGCTCCAACGTTACTTGGATAACTGTGGCAATTCTAGAGCTAATACATGCCGACGAGCGCTGACCCTCCCAGGGGATGCGTGCATTTATCAGACCCAAAACCCATCCGGGGTGCCTCGTGCGCCCCGGCCGCTTTGGTGACTCTAGATAACCTCGGGCCGATCGCACGCCCNCCGTGGCGGTGACGTCTCATTCGAATGTCTGCCC
>ON815646 [organism=Anguilla anguilla] [isolate=15] partial 18S ribosomal RNA
ATGCATGTCTAAGTACACACGGCCGGTACAGTGAAACTGCGAATGGCTCATTAAATCAGTTATGGTTCCTTTGATCGCTCCAACGTTACTTGGATAACTGTGGCAATTCTAGAGCTAATACATGCCGACGAGCGCTGACCCTCCCAGGGGATGCGTGCATTTATCAGACCCAAAACCCATCCGGGGTGCCTCGTGCGCCCCGGCCGCTTTGGTGACTCTAGATAACCTCGGGCCGATCGCACGCCCTCCGTGGCGGTGACGTCTCATTCGAATGTCTGCCCTATCAACTTTCGATGGTACTTTCTGCGCCTACCATGGTGACCACGGGTAACGGGGAATCAGGGTTCGATTCCGGAGAGGG
>ON815647 [organism=Anguilla anguilla] [isolate=113] partial 18S ribosomal RNA
ATGCATGTCTAAGTACACACGGCCGGTACAGTGAAACTGCGAATGGCTCATTAAATCAGTTATGGTTCCTTTGATCGCTCCAACGTTACTTGGATAACTGTGGCAATTCTAGAGCTAATACATGCCGACGAGCGCTGACCCTCCCAGGGGATGCGTGCATTTATCAGACCCAAAACCCATCCGGGGTGCCTCGTGCGCCCCGGCCGCTTTGGTGACTCTAGATAACCTCGGGCCGATCGCACGCCCTCCGTGGCGGTGACGTCTCATTCGAATGTCTGCCCTATCAACTTTCGATGGTACTTTCTGCGCCTACCATGGTGACCACGGGTAACGGGGAATCAGGGTTCGATTCCGGAGAGGG
>ON815648 [organism=Anguilla anguilla] [isolate=78] partial cytochrome b (cytb) gene
TTTTGGCTCTCTTCTAGGATTATGTCTTATTTCACAAATCCTTACAGGACTATTCCTAGCCATACATTATACATCAGACATCTCAACTGCCTTCTCCTCAGTAGCTCACATCTGCCGAGACGTCAACTATGGATGACTAATTCGCAACCTACATGCAAATGGGGCCTCATTCTTCTTTATCTGCCTATACCTCCACATTGCCCGAGGGCTTTACTACGGCTCATACCTTTACATAGAAACATGAAACATTGGAGTTGTATTATTCCTATTAGTAATAATAACAG
>ON815649 [organism=Anguilla anguilla] [isolate=126] partial cytochrome b (cytb) gene
TTTTGGCTCTCTTCTAGGATTATGTCTTATTTCACAAATCCTTACAGGACTATTCCTAGCCATACATTATACATCAGACATCTCAACTGCCTTCTCCTCAGTAGCTCACATCTGCCGAGACGTCAACTATGGATGACTAATTCGCAACCTACATGCAAATGGGGCCTCATTCTTCTTTATCTGCCTATACCTCCACATTGCCCGAGGGCTTTACTACGGCTCATACCTTTACATAGAAACATGAAACATTGGAGTTGTATTATTCCTATTAGTAATAATAACAG
>ON815650 [organism=Anguilla anguilla] [isolate=70] partial cytochrome b (cytb) gene
TTTTGGCTCTCTTCTAGGATTATGTCTTATTTCACAAATCCTTACAGGACTATTCCTAGCCATACATTATACATCAGACATCTCAACTGCCTTCTCCTCAGTAGCTCACATCTGCCGAGACGTCAACTATGGATGACTAATTCGCAACCTACATGCAAATGGAGCCTCATTCTTCTTTATCTGCCTATACCTCCACATTGCCCGAGGGCTTTACTACGGCTCATACCTTTACATAGAAACATGAAACATTGGAGTTGTATTATTCCTATTAGTAATAATAACAG
>ON815651 [organism=Anguilla anguilla] [isolate=98] partial cytochrome b (cytb) gene
TTTTGGCTCTCTTCTAGGATTATGTCTTATTTCACAAATCCTTACAGGACTATTCCTAGCCATACATTATACATCAGACATCTCAACTGCCTTCTCCTCAGTAGCTCACATCTGCCGAGACGTCAACTATGGATGACTAATTCGCAACCTACATGCAAATGGGGCCTCATTCTTCTTTATCTGCCTATACCTCCACATTGCCCGAGGGCTTTACTACGGCTCATACCTTTACATAGAAACATGAAACATTGGAGTTGTATTAT
>ON815652 [organism=Anguilla anguilla] [isolate=121] partial cytochrome b (cytb) gene
TTTTGGCTCTCTTCTAGGATTATGTCTTATCTCACAAATCCTNACAGGACTATTCCTAGCCATACATTATACATNAGACATCTCAACTGCCTTCTCCTCAGTAGCTCACATCAGCCGAGACGTCAACTATGGATGACTAATTCGCAACCTACATGCAAATGGGGCCTCATTCTTCTTTATCTGCCTATACCTCCACATTGCCCNAGGGCTTTACTACGGCTCATACCTTTACATAGAAACATGAAACATTGNAGTTGTAT
>ON815653 [organism=Anguilla anguilla] [isolate=15] partial cytochrome b (cytb) gene
TTTTGGCTCTCTTCTAGGATTATGTCTTATTTCACAAATCCTTACAGGACTATTCCTAGCCATACATTATACATCAGACATCTCAACTGCCTTCTCCTCAGTAGCTCACATCTGCCGAGACGTCAACTATGGATGACTAATTCGCAACCTACATGCAAATGGGGCCTCATTCTTCTTTATCTGCCTATACCTCCACATTGCCCGAGGGCTTTACTACGGCTCATACCTTTACATAGAAACATGAAACATTGGAGTTGTATTATTCCTATTAGTAATAATAACAG
>ON815654 [organism=Anguilla anguilla] [isolate=113] partial cytochrome b (cytb) gene
TTTTGGCTCTCTTCTAGGATTATGTCTTATTTCACAAATCCTTACAGGACTATTCCTAGCCATACATTATACATCAGACATCTCAACTGCCTTCTCCTCAGTAGCTCACATCTGCCGAGACGTCAACTATGGATGACTAATTCGCAACCTACATGCAAATGGGGCCTCATTCTTCTTTATCTGCCTATACCTCCACATTGCCCGAGGGCTTTACTACGGCTCATACCTTTACATAGAAACATGAAACATTGGAGTTGTATTATTCCTATTAGTAATAATAACAG
